# Supplementary material for: Cooperation between SMYD3 and PC4 drives a distinct transcriptional program in cancer cells
Source: Nucleic Acids Res. 2015 Oct 10;43(18):8868–83. doi: 10.1093/nar/gkv874 (PMC4605318; doi:10.1093/nar/gkv874)
Supplement: SUPPLEMENTARY DATA [file supp_gkv874_nar-01044-x-2015-File009.xls]

## Sheet: Sheet1
Supplementary Table S1.
List of genes upregulated in SMYD3-depleted HCT116 cells
Symbol	GenBank	Fold change	p-value
SFRS2IP	NM_004719.2	2.00311	6.844e-07
TAF5	NM_006951.3	2.0033	7.049e-07
LMNB1	NM_005573.2	2.00756	4.98e-06
SESN2	NM_031459.3	2.00853	8.271e-07
LOC731042	Hs.71944	2.01168	9.662e-07
HNRPH3	NM_012207.1	2.01211	6.433e-07
STX3	NM_004177.3	2.02048	5.719e-07
HS.545589	Hs.545589	2.0299	5.059e-07
DDX46	NM_014829.2	2.03383	4.874e-07
DUT	NM_001025249.1	2.03479	4.939e-07
FBXO5	NM_012177.2	2.0388	1.1129e-06
FBXW7	NM_033632.2	2.03906	4.627e-07
RPS24	NM_001026.3	2.0409	5.732e-07
FTH1	NM_002032.2	2.04546	5.389e-07
GPNMB	NM_001005340.1	2.06292	6.165e-07
TOMM34	NM_006809.4	2.06349	3.856e-07
ITGB4BP	NM_181469.1	2.06465	4.283e-07
HNRNPU	NM_031844.2	2.06769	4.082e-07
TMEM16A	NM_018043.4	2.06951	4.643e-07
LOC729231	XR_038105.1	2.0758	5.409e-07
FLJ35767	NM_207459.1	2.08878	3.185e-07
G3BP2	NM_012297.3	2.0927	3.122e-07
ABCC5	NM_001023587.1	2.09468	3.146e-07
CHD1	NM_001270.2	2.09525	3.9e-07
PPM1D	NM_003620.2	2.09579	3.109e-07
RPL34	NM_000995.2	2.09826	5.212e-07
SMC2	NM_001042550.1	2.10417	3.613e-07
CD68	NM_001251.1	2.10691	4.704e-07
HNRNPH3	NM_012207.2	2.10861	5.773e-07
YOD1	NM_018566.3	2.11254	6.384e-07
MPP1	NM_002436.2	2.11681	4.351e-07
ABCE1	NM_001040876.1	2.11774	2.875e-07
RAC3	NM_005052.2	2.12876	1.8882e-06
PGRMC1	NM_006667.2	2.13152	2.569e-07
C8orf55	NM_016647.1	2.13179	3.133e-07
CATSPER2	NM_172097.1	2.13388	4.8719e-06
HSD17B12	NM_016142.1	2.13786	4.103e-07
RPL6	NM_001024662.1	2.13824	2.254e-07
RAD51AP1	NM_006479.2	2.14468	3.078e-07
TIMP2	NM_003255.4	2.15012	2.262e-07
AKR1B10	NM_020299.3	2.15184	2.375e-07
CCDC34	NM_030771.1	2.16652	1.846e-07
MIR1978	NR_031742.1	2.16938	2.624e-07
CCT6P1	NR_003110.2	2.20082	1.532e-07
KIF20B	NM_016195.2	2.20083	2.193e-07
TROVE2	NM_001042369.1	2.2269	1.234e-07
CPS1	NM_001875.2	2.23683	1.173e-07
LOC100008588	NR_003286.1	2.26279	1.762e-07
JUN	NM_002228.3	2.28093	8.99e-08
SFXN1	NM_022754.4	2.28477	7.8e-07
CHEK1	NM_001274.2	2.28805	2.782e-07
LOC645251	XR_037203.1	2.28956	1.223e-07
CCNE2	NM_057735.1	2.29018	9.16e-08
ZC3H14	NM_207660.2	2.30408	8.73e-08
LARP7	NM_016648.1	2.325	1.158e-07
UBE2M	NM_003969.2	2.34776	5.91e-08
CBX1	NM_006807.3	2.35148	6.018e-07
MBNL1	NM_207293.1	2.40724	4.39e-08
CDT1	NM_030928.2	2.40806	4.22e-08
NT5E	NM_002526.1	2.41244	4.18e-08
HAT1	NM_003642.2	2.44646	3.41e-08
PCGF6	NM_032154.3	2.49544	1.223e-07
KEAP1	NM_012289.3	2.50025	2.62e-08
LOC100132564	XM_001713808.1	2.51966	2.34e-08
LOC203547	NM_001017980.1	2.55944	3.2e-08
SESN1	NM_014454.1	2.57246	1.87e-08
KATNAL1	NM_032116.3	2.63206	2.49e-08
TP53I3	NM_147184.1	2.63235	1.64e-08
DICER1	NM_030621.2	2.65348	1.152e-07
CCT6A	NM_001762.3	2.65515	2.07e-08
ANGPT2	NM_001147.1	2.65866	1.21e-08
WFDC3	NM_181522.1	2.76488	8.8e-09
NUP160	NM_015231.1	2.77454	8.9e-09
MICB	NM_005931.2	2.87474	8.6e-09
RN7SK	NR_001445.1	2.92626	4e-09
C9orf169	NM_199001.1	2.96048	3.6e-09
HINT3	NM_138571.4	2.98045	0.00019
LOC100008589	NR_003287.1	3.09255	4.89e-08
NASP	NM_002482.2	3.2406	2e-09
TM4SF19	NM_138461.2	3.24133	2.9e-09
VCAN	NM_004385.2	3.41131	1e-09
CENPF	NM_016343.3	3.96036	2e-10
FOSL1	NM_005438.2	4.06143	2e-10
BIK	NM_001197.3	5.7349	0
List of genes downregulated in SMYD3-depleted HCT116 cells
Symbol	GenBank	Fold change	p-value
IFI27	NM_005532.3	-5.69524	0
LOC643031	XM_926402.1	-5.13854	0
UNC5A	NM_133369.2	-5.07591	1e-10
PTMS	NM_002824.4	-4.843	1e-10
DDIT4L	NM_145244.2	-4.75529	0
SMYD3	NM_022743.1	-4.66154	1e-10
LOC392437	XR_017149.2	-4.10677	4e-10
OLFM1	NM_014279.2	-3.94774	2e-10
SMAP2	NM_022733.1	-3.92975	3e-10
DERL1	NM_024295.3	-3.8861	2e-10
ATF6	NM_007348.2	-3.8348	5e-10
ATP6V1B2	NM_001693.2	-3.77304	3e-10
PLA2G10	NM_003561.1	-3.69725	4e-10
NEDD8	NM_006156.1	-3.67446	4e-10
SSR2	NM_003145.2	-3.66139	4e-10
MAOA	NM_000240.2	-3.6492	4e-10
TMEM216	NM_016499.2	-3.57279	6e-10
PLCG2	NM_002661.1	-3.47989	1.2e-09
TJP3	NM_014428.1	-3.47534	7e-10
HPCAL4	NM_016257.2	-3.44771	7e-10
LAMP2	NM_002294.1	-3.39376	8e-10
ANKRD37	NM_181726.1	-3.3596	9e-10
TMEM145	NM_173633.1	-3.33364	1e-09
GNG7	NM_052847.1	-3.30013	1.1e-09
PLEKHB1	NM_021200.1	-3.28437	2.8e-09
SHMT2	NM_005412.4	-3.24152	1.3e-09
SNORA12	NR_002954.1	-3.20745	2e-09
IFI6	NM_002038.2	-3.19068	1.6e-09
OAF	NM_178507.2	-3.13094	2e-09
PCOLCE2	NM_013363.2	-3.12713	2.2e-09
C3orf10	NM_018462.4	-3.11994	2e-09
NSF	NM_006178.1	-3.11809	2.2e-09
CKMT1A	NM_001015001.1	-3.10483	2.8e-09
EPDR1	NM_017549.2	-3.0815	2.2e-09
ARF3	NM_001659.1	-3.07023	4.2e-09
SEPN1	NM_206926.1	-3.05946	3.3e-09
ACCN2	NM_020039.2	-3.05315	2.7e-09
SRPX	NM_006307.2	-3.02506	2.7e-09
HERPUD1	NM_001010990.1	-3.01944	3.9e-09
SLC39A11	NM_139177.2	-3.0185	3.8e-09
DKK1	NM_012242.2	-2.96413	4.6e-09
FAM60A	NM_001135811.1	-2.96147	4.8e-09
FLOT2	NM_004475.1	-2.96039	4.5e-09
AGAP3	NM_001042535.1	-2.95044	5.4e-09
CACNA2D2	NM_001005505.1	-2.94267	4.96e-08
LPPR2	NM_022737.1	-2.93004	6.3e-09
CDH3	NM_001793.3	-2.92312	4.6e-09
VGF	NM_003378.2	-2.9141	5.9e-09
RCAN2	NM_005822.2	-2.89295	4.8e-09
HLA-DMB	NM_002118.3	-2.87824	5.4e-09
PARP12	NM_022750.2	-2.85733	5.2e-09
FAM167A	NM_053279.2	-2.8203	6e-09
CKMT1B	NM_020990.3	-2.81557	6.2e-09
LOC649970	XM_939056.1	-2.81446	6.5e-09
UPK1A	NM_007000.2	-2.77806	7.9e-09
BAMBI	NM_012342.2	-2.7731	7.3e-09
PSME3	NM_005789.2	-2.74984	8.1e-09
CAPN5	NM_004055.3	-2.73107	1.45e-08
CST6	NM_001323.2	-2.71185	9.7e-09
MLEC	NM_014730.2	-2.71006	9.6e-09
YIPF6	NM_173834.2	-2.68338	1.15e-08
PLOD2	NM_182943.2	-2.68213	1.81e-08
P4HB	NM_000918.2	-2.68148	1.14e-08
GAL	NM_015973.2	-2.66876	1.69e-08
IGFBP2	NM_000597.2	-2.65928	1.25e-08
RPS29	NM_001030001.1	-2.65072	3.17e-08
C1QL4	NM_001008223.1	-2.64656	2.46e-08
PDXP	NM_020315.3	-2.64276	1.31e-08
KIAA1467	NM_020853.1	-2.64272	1.63e-08
C8orf13	NM_053279.1	-2.63558	1.37e-08
SURF4	NM_033161.2	-2.63123	1.39e-08
GRINA	NM_001009184.1	-2.63005	2.2e-08
ID2	NM_002166.4	-2.60964	1.51e-08
ALDOC	NM_005165.2	-2.60876	1.57e-08
CREB3L2	NM_194071.2	-2.60589	1.56e-08
LOC100128775	XR_039769.1	-2.60497	3.52e-08
PIGS	NM_033198.2	-2.60226	2.16e-08
TSPYL1	NM_003309.1	-2.59701	1.64e-08
PCK2	NM_004563.2	-2.59201	1.98e-08
STAT1	NM_139266.1	-2.58868	2.31e-08
EBAG9	NM_004215.3	-2.58765	2.22e-08
CD97	NM_078481.2	-2.58514	1.81e-08
SERPINH1	NM_001235.2	-2.57881	2.1e-08
LRRN2	NM_006338.2	-2.57772	1.75e-08
FAM84B	NM_174911.3	-2.57147	1.95e-08
C17orf49	NM_174893.1	-2.56321	3.81e-08
WNT3A	NM_033131.2	-2.55838	2.08e-08
SCARNA13	NR_003002.1	-2.55804	2.1e-08
SMPDL3B	NM_014474.2	-2.54297	3.78e-08
TRIM9	NM_015163.4	-2.51669	2.37e-08
ARID5B	NM_032199.1	-2.48673	2.99e-08
MMD	NM_012329.2	-2.48427	4.43e-08
STK38	NM_007271.2	-2.48105	2.93e-08
SIRPA	NM_080792.1	-2.481	2.86e-08
HERC6	NM_001013005.1	-2.47948	3.05e-08
PLLP	NM_015993.1	-2.47322	2.97e-08
TPST2	NM_001008566.1	-2.47235	3.03e-08
PIGP	NM_153681.1	-2.4622	4.44e-08
SLC9A1	NM_003047.2	-2.46027	3.45e-08
SGSM1	XM_938660.1	-2.457	3.29e-08
F2RL1	NM_005242.3	-2.45424	5.79e-08
ST14	NM_021978.2	-2.44462	3.47e-08
SUMO3	NM_006936.2	-2.43834	3.66e-08
HBA2	NM_000558.3	-2.43793	4.24e-08
CTDSP2	NM_005730.2	-2.43515	3.66e-08
LAD1	NM_005558.3	-2.4335	3.69e-08
SGPP2	XM_938742.1	-2.42962	4.24e-08
STXBP1	NM_001032221.1	-2.42272	4.13e-08
ATP6V0A1	NM_005177.2	-2.4224	4.06e-08
HLA-E	NM_005516.4	-2.42096	4.4e-08
FAM20B	NM_014864.2	-2.41829	4.27e-08
MFGE8	NM_005928.1	-2.39364	4.86e-08
SNCA	NM_007308.1	-2.39341	5.3e-08
DPYSL3	NM_001387.2	-2.38718	4.71e-08
PCBD1	NM_000281.2	-2.37023	6.21e-08
TAPBP	NM_003190.3	-2.36985	5.22e-08
PLOD3	NM_001084.4	-2.36548	9.17e-08
LAPTM4B	NM_018407.4	-2.36108	5.48e-08
ABCC2	NM_000392.1	-2.35643	9.68e-08
OASL	NM_003733.2	-2.34798	6.02e-08
SEPT4	NM_080417.1	-2.34408	6.17e-08
NOS3	NM_000603.3	-2.34236	7.77e-08
NR2F1	NM_005654.4	-2.33937	6.49e-08
IMPA2	NM_014214.1	-2.33436	1.771e-07
FGF19	NM_005117.2	-2.33385	6.91e-08
LOC650369	NM_021238.1	-2.3316	6.87e-08
BMP1	NM_006129.2	-2.32708	1.827e-07
CCNY	NM_145012.3	-2.32468	7.22e-08
ASB13	NM_024701.2	-2.32137	9.86e-08
WBP2	NM_012478.2	-2.31564	7.31e-08
TST	NM_003312.4	-2.31138	9.21e-08
MATN2	NM_030583.2	-2.30421	8.5e-08
P4HA1	NM_000917.2	-2.29849	8.06e-08
SCD	NM_005063.4	-2.29747	8.02e-08
STARD3NL	NM_032016.2	-2.29704	9.64e-08
NPTN	NM_012428.1	-2.29098	1.322e-07
P4HTM	NM_177938.2	-2.28495	1.142e-07
RASD2	NM_014310.3	-2.27564	9.32e-08
MAPK3	NM_001040056.1	-2.26948	9.94e-08
CLIC3	NM_004669.2	-2.26249	1.026e-07
BSG	NM_198589.1	-2.25958	1.055e-07
TOB1	NM_005749.2	-2.2536	1.065e-07
NECAP2	NM_018090.3	-2.25282	1.117e-07
LEMD1	NM_001001552.3	-2.25202	1.1e-07
MED24	NM_014815.3	-2.2516	1.544e-07
HLA-DRA	NM_019111.3	-2.24921	1.112e-07
ANO6	NM_001025356.1	-2.24786	1.265e-07
CRELD1	NM_001031717.1	-2.24055	1.92e-07
LOC651064	XM_944489.1	-2.23996	1.14e-07
FKBP1B	NM_054033.1	-2.23507	3.989e-07
FNBP1	NM_015033.2	-2.2346	1.25e-07
CNTNAP2	NM_014141.3	-2.23441	3.176e-07
CYP4F22	NM_173483.1	-2.22998	1.244e-07
ASS1	NM_000050.3	-2.22955	1.243e-07
EML1	NM_004434.2	-2.22697	1.244e-07
PHLDA1	NM_007350.3	-2.2269	1.234e-07
FAM120A	NM_014612.3	-2.22646	1.644e-07
CHST13	NM_152889.1	-2.22477	1.261e-07
GABRD	NM_000815.2	-2.22322	3.879e-07
PEX19	NM_002857.2	-2.21586	2.93e-07
CDH1	NM_004360.2	-2.21091	1.512e-07
TSPAN7	NM_004615.2	-2.20571	2.361e-07
RALB	NM_002881.2	-2.20533	1.459e-07
RHOU	NM_021205.4	-2.20448	1.44e-07
NAT10	NM_024662.1	-2.19657	2.477e-07
PTGS1	NM_080591.1	-2.19501	8.128e-07
KCNQ2	NM_004518.2	-2.19204	1.557e-07
PDLIM3	NM_014476.1	-2.18414	1.721e-07
MAP2K3	XM_940575.1	-2.18327	1.705e-07
RPUSD3	NM_173659.2	-2.17355	1.796e-07
SRPR	NM_003139.2	-2.16909	3.846e-07
PACSIN1	NM_020804.2	-2.16316	1.886e-07
KDM5B	NM_006618.3	-2.16181	4.674e-07
HDGF	NM_004494.1	-2.15856	2.091e-07
HS.4892	Hs.4892	-2.15613	1.024e-06
AP3B1	NM_003664.3	-2.15254	2.055e-07
GMPR	NM_006877.2	-2.15048	2.654e-07
TPRG1L	NM_182752.3	-2.14979	2.112e-07
CPLX1	NM_006651.3	-2.14657	7.9e-07
ZMIZ1	NM_020338.2	-2.14565	2.274e-07
H1FX	NM_006026.2	-2.14487	4.953e-07
IL13RA1	NM_001560.2	-2.14263	2.266e-07
KIAA0194	XM_001714730.1	-2.14144	3.069e-07
GNG4	NM_004485.2	-2.13835	5.403e-07
HS.568928	Hs.568928	-2.13823	2.629e-07
PKIA	NM_181839.1	-2.13368	2.405e-07
UBE4B	NM_006048.2	-2.13348	2.325e-07
NDRG3	NM_022477.2	-2.13328	2.346e-07
KIAA0090	NM_015047.1	-2.13316	2.359e-07
TTPAL	NM_024331.3	-2.13292	6.258e-07
FTL	NM_000146.3	-2.13274	2.898e-07
YIPF1	NM_018982.3	-2.13177	2.545e-07
DFNA5	NM_004403.1	-2.12917	2.431e-07
RICH2	NM_014859.4	-2.12851	2.644e-07
DPAGT1	NM_001382.2	-2.12682	2.547e-07
ATP2B4	NM_001684.3	-2.12672	2.444e-07
CANT1	NM_138793.2	-2.12448	3.252e-07
TSPAN9	NM_006675.3	-2.12443	2.502e-07
PDLIM7	NM_213636.1	-2.12226	5.95e-07
KTELC1	NM_020231.3	-2.12088	6.644e-07
ARAF	NM_001654.1	-2.11433	3.295e-07
KCTD5	NM_018992.1	-2.11379	2.937e-07
ACVR1B	NM_004302.3	-2.11372	2.794e-07
TMEM125	NM_144626.1	-2.112	2.926e-07
PLCH2	NM_014638.2	-2.11159	3.029e-07
XYLT2	NM_022167.1	-2.11154	3.044e-07
SCARNA11	NR_003012.1	-2.1098	4.399e-07
C6orf192	NM_052831.2	-2.10944	2.784e-07
VPS24	NM_001005753.1	-2.10664	3.052e-07
TGOLN2	NM_006464.2	-2.10622	7.662e-07
TMED9	NM_017510.3	-2.10452	3.566e-07
XBP1	NM_005080.2	-2.09896	3.104e-07
TMED10	NM_006827.4	-2.09881	3.597e-07
CCDC72	NM_015933.2	-2.09754	3.325e-07
ACP2	NM_001610.1	-2.09674	3.261e-07
POLR2A	NM_000937.2	-2.09419	3.065e-07
TMEM97	NM_174887.2	-2.08863	5.803e-07
MAP4K1	NM_007181.3	-2.08499	3.496e-07
TPK1	NM_022445.2	-2.0824	3.364e-07
PNKD	NM_022572.2	-2.07947	9.593e-07
AHCYL2	NM_015328.1	-2.07762	4.109e-07
CYP4F12	NM_023944.1	-2.07518	8.042e-07
C6orf106	NM_022758.4	-2.07494	3.769e-07
ALDH2	NM_000690.2	-2.07456	4.596e-07
SSPO	NM_198455.2	-2.07402	6.064e-07
HYOU1	NM_006389.2	-2.07092	4.22e-07
SYT7	NM_004200.2	-2.06586	8.088e-07
MAN2B2	NM_015274.1	-2.06241	4.096e-07
TACC1	NM_006283.1	-2.05964	3.98e-07
LOC650832	XM_939919.1	-2.05934	4.28e-07
VPS41	NM_014396.2	-2.05745	4.23e-07
CDKN1A	NM_078467.1	-2.05732	4.477e-07
LGMN	NM_001008530.1	-2.05224	4.187e-07
AIF1L	NM_031426.2	-2.05096	6.031e-07
FAM19A3	NM_182759.2	-2.04997	4.469e-07
EPHA1	NM_005232.3	-2.0493	4.499e-07
TRIM25	NM_005082.4	-2.04609	5.013e-07
LOC136143	XM_069734.4	-2.04541	5.144e-07
TMC6	NM_007267.5	-2.04059	4.607e-07
CDA	NM_001785.1	-2.03948	4.615e-07
DUSP3	NM_004090.2	-2.03694	4.762e-07
KPNA6	NM_012316.3	-2.03682	7.841e-07
HLA-B	NM_005514.5	-2.03607	5.396e-07
NUDT18	NM_024815.2	-2.03607	6.517e-07
PTPLA	NM_014241.2	-2.03539	4.849e-07
BZW2	NM_014038.1	-2.03354	4.965e-07
MMGT1	NM_173470.1	-2.03096	1.1044e-06
FGFBP1	NM_005130.3	-2.03094	1.1303e-06
RALGPS1	NM_014636.1	-2.02928	8.198e-07
DCAKD	NM_024819.3	-2.02701	5.308e-07
FAM46A	NM_017633.1	-2.02426	5.445e-07
TMEM151A	XM_938846.1	-2.02132	1.1917e-06
ECHS1	NM_004092.2	-2.02128	9.605e-07
ODF2	NM_002540.3	-2.01919	5.431e-07
NCALD	NM_032041.1	-2.01896	5.542e-07
GHDC	NM_032484.3	-2.01485	7.445e-07
DLGAP4	NM_014902.2	-2.01286	5.775e-07
B4GALT7	NM_007255.1	-2.01081	9.9e-07
GM2A	NM_000405.3	-2.00908	7.348e-07
RCC2	NM_018715.1	-2.00906	6.177e-07
OLFML2A	NM_182487.1	-2.00707	7.236e-07
SEPT3	NM_019106.4	-2.00441	6.072e-07
SERPINI1	NM_005025.2	-2.00126	6.256e-07
CDR2	NM_001802.1	-2.00092	6.906e-07
