# Supplementary material for: Cooperation between SMYD3 and PC4 drives a distinct transcriptional program in cancer cells
Source: Nucleic Acids Res. 2015 Oct 10;43(18):8868–83. doi: 10.1093/nar/gkv874 (PMC4605318; doi:10.1093/nar/gkv874)
Supplement: SUPPLEMENTARY DATA [file supp_gkv874_nar-01044-x-2015-File010.xls]

## Sheet: Sheet1
Supplementary Table S8.
The list of genes containing putative SMYD3 binding motif
Up-regulated genes
Gene	Location of putative SMYD3 binding motif
AKR1B10	-595 to -590
AKR1B10	-591 to -586
AKR1B10	-587 to -582
AKR1B10	-583 to -578
AKR1B10	-579 to -574
AKR1B10	-298 to -293
AKR1B10	-294 to -289
AKR1B10	-259 to -254
BIK	-685 to -680
BIK	-636 to -641
BIK	-579 to -584
BIK	-73 to -78
BIK	-48 to -53
C8orf55	-8 to -3
CCDC34	-369 to -364
CCNE2	-720 to -725
CCT6A	-313 to -318
CD68	-759 to -764
CD68	-282 to -287
CDT1	-85 to -80
CHEK1	-356 to -361
CHEK1	-296 to -301
CHEK1	-282 to -287
CHEK1	-232 to -237
CHEK1	-13 to -8
CPS1	-108 to -103
CPS1	-104 to -99
CPS1	-47 to -42
DICER1	-489 to -494
DICER1	-122 to -127
DICER1	-8 to -13
DUT	-433 to -428
FBXO5	-31 to -36
FBXO5	-17 to -22
FBXW7	-646 to -651
FBXW7	-389 to -384
FBXW7	-375 to -370
FBXW7	-295 to -290
FBXW7	-86 to -81
FLJ35767	-135 to -130
FLJ35767	-122 to -127
FOSL1	-520 to -525
FTH1	-243 to -238
FTH1	-130 to -125
G3BP2	-368 to -363
HNRPH3	-31 to -26
HSD17B12	-105 to -110
ITGB4BP	-701 to -706
ITGB4BP	-638 to -643
ITGB4BP	-45 to -40
JUN	-727 to -732
JUN	-625 to -620
JUN	-112 to -107
KATNAL1	-427 to -422
KATNAL1	-266 to -261
KATNAL1	-92 to -87
KATNAL1	-24 to -19
LARP7	-76 to -71
LMNB1	-9 to -4
MICB	-231 to -236
MPP1	-187 to -182
MPP1	-6 to -1
NASP	-183 to -188
NASP	-110 to -115
NT5E	-333 to -328
NT5E	-53 to -48
NUP160	-347 to -352
NUP160	-158 to -153
NUP160	-69 to -64
PGRMC1	-430 to -435
PGRMC1	-323 to -328
PGRMC1	-292 to -287
PGRMC1	-242 to -247
PGRMC1	-107 to -112
PPM1D	-531 to -526
PPM1D	-527 to -522
PPM1D	-403 to -408
PPM1D	-223 to -228
PPM1D	-110 to -115
RAC3	-486 to -481
RAC3	-417 to -422
RAC3	-393 to -388
RAC3	-360 to -365
RAC3	-253 to -248
RAD51AP1	-129 to -134
RAD51AP1	-41 to -46
RPS24	-561 to -556
SESN1	-587 to -582
SESN1	-476 to -481
SESN1	-386 to -391
SESN2	-766 to -771
SESN2	-633 to -638
SESN2	-625 to -630
SESN2	-353 to -348
SESN2	-31 to -26
SFRS2IP	-376 to -381
SFRS2IP	-290 to -285
SFRS2IP	-64 to -69
SFRS2IP	-48 to -53
SFRS2IP	-43 to -48
SFRS2IP	-38 to -43
SFXN1	-373 to -368
STX3	-414 to -409
TAF5	-35 to -30
TIMP2	-369 to -364
TIMP2	-109 to -114
TIMP2	-100 to -105
TM4SF19	-257 to -262
TM4SF19	-24 to -19
TMEM16A	-712 to -707
TMEM16A	-622 to -617
TMEM16A	-393 to -398
TMEM16A	-314 to -319
TMEM16A	-115 to -120
UBE2M	-792 to -787
UBE2M	-694 to -689
UBE2M	-493 to -488
VCAN	-357 to -362
VCAN	-231 to -236
VCAN	-186 to -181
VCAN	-110 to -105
VCAN	-98 to -93
WFDC3	-696 to -701
WFDC3	-349 to -354
YOD1	-366 to -361
ZC3H14	-510 to -515
ZC3H14	-421 to -426
ZC3H14	-152 to -157
ZC3H14	-72 to -67
Down-regulated genes
Gene	Location of putative SMYD3 binding motif
ACCN2	-737 to -742
ACCN2	-635 to -630
ACCN2	-525 to -520
ACCN2	-334 to -339
ACCN2	-75 to -80
ACCN2	-34 to -29
ACCN2	-30 to -25
ACP2	-615 to -620
ACP2	-610 to -615
ACP2	-333 to -338
ACP2	-153 to -148
ACVR1B	-300 to -295
ALDOC	-549 to -544
ALDOC	-136 to -141
ALDOC	-35 to -40
ANKRD37	-546 to -541
ANKRD37	-86 to -91
ANKRD37	-35 to -30
AP3B1	-748 to -743
ARAF	-432 to -427
ARAF	-59 to -54
ARID5B	-659 to -654
ARID5B	-635 to -640
ARID5B	-23 to -18
ASS1	-691 to -686
ASS1	-487 to -492
ASS1	-483 to -488
ASS1	-322 to -317
ASS1	-283 to -278
ASS1	-202 to -207
ATP2B4	-173 to -178
ATP2B4	-52 to -47
ATP6V0A1	-155 to -150
B4GALT7	-383 to -378
BAMBI	-741 to -746
BAMBI	-319 to -314
BMP1	-725 to -730
BMP1	-255 to -250
BMP1	-229 to -234
BMP1	-8 to -13
BSG	-594 to -599
BSG	-295 to -300
BZW2	-413 to -408
BZW2	-222 to -227
C17orf49	-239 to -244
C1QL4	-338 to -333
C1QL4	-120 to -125
C6orf106	-799 to -794
C6orf106	-360 to -365
C8orf13	-343 to -338
CACNA2D2	-111 to -116
CACNA2D2	-107 to -112
CANT1	-669 to -674
CANT1	-605 to -610
CANT1	-318 to -313
CANT1	-200 to -195
CAPN5	-487 to -492
CCNY	-82 to -87
CD97	-20 to -25
CDA	-684 to -679
CDH1	-109 to -114
CDH3	-291 to -286
CDH3	-284 to -279
CDKN1A	-633 to -628
CDKN1A	-156 to -161
CDKN1A	-150 to -145
CDKN1A	-46 to -51
CDR2	-763 to -758
CDR2	-672 to -667
CDR2	-348 to -343
CDR2	-245 to -240
CDR2	-5 to -10
CHST13	-793 to -788
CHST13	-534 to -539
CHST13	-530 to -535
CKMT1A	-319 to -314
CKMT1B	-319 to -314
CLIC3	-591 to -586
CLIC3	-470 to -475
CLIC3	-358 to -363
CLIC3	-301 to -296
CNTNAP2	-729 to -734
CNTNAP2	-703 to -708
CNTNAP2	-699 to -694
CNTNAP2	-449 to -454
CNTNAP2	-362 to -357
CNTNAP2	-299 to -294
CNTNAP2	-285 to -280
CNTNAP2	-203 to -208
CNTNAP2	-144 to -149
CNTNAP2	-115 to -120
CPLX1	-569 to -564
CPLX1	-376 to -381
CPLX1	-55 to -50
CREB3L2	-340 to -335
CREB3L2	-15 to -20
CRELD1	-689 to -694
CRELD1	-444 to -439
CST6	-246 to -241
CST6	-188 to -183
CST6	-159 to -164
CTDSP2	-516 to -511
CTDSP2	-327 to -332
CTDSP2	-158 to -163
CTDSP2	-31 to -36
CTDSP2	-26 to -31
CYP4F12	-673 to -668
CYP4F12	-108 to -103
DDIT4L	-285 to -290
DDIT4L	-99 to -104
DDIT4L	-94 to -99
DDIT4L	-72 to -77
DERL1	-252 to -247
DKK1	-757 to -752
DKK1	-591 to -596
DKK1	-182 to -187
DKK1	-133 to -128
DKK1	-123 to -118
DKK1	-82 to -77
DLGAP4	-513 to -518
DLGAP4	-407 to -402
DLGAP4	-213 to -208
DLGAP4	-78 to -73
DLGAP4	-45 to -40
DPAGT1	-487 to -492
EBAG9	-775 to -780
EBAG9	-508 to -513
EBAG9	-485 to -490
EBAG9	-268 to -273
EBAG9	-262 to -267
EBAG9	-224 to -229
EBAG9	-152 to -147
EBAG9	-126 to -121
ECHS1	-727 to -732
ECHS1	-375 to -370
EML1	-173 to -168
EPDR1	-73 to -68
F2RL1	-405 to -400
F2RL1	-103 to -108
FAM120A	-279 to -284
FAM19A3	-671 to -676
FAM19A3	-660 to -665
FAM19A3	-172 to -167
FAM19A3	-131 to -126
FAM19A3	-29 to -24
FAM20B	-412 to -417
FAM46A	-169 to -174
FAM46A	-19 to -24
FAM60A	-317 to -312
FAM60A	-95 to -90
FAM84B	-189 to -184
FAM84B	-70 to -75
FGF19	-778 to -773
FGF19	-639 to -634
FGF19	-613 to -608
FGF19	-213 to -218
FKBP1B	-669 to -664
FKBP1B	-665 to -660
FKBP1B	-6 to -1
FLOT2	-418 to -423
FLOT2	-193 to -188
FLOT2	-42 to -37
FNBP1	-199 to -194
FNBP1	-138 to -143
FNBP1	-83 to -78
FNBP1	-78 to -73
FNBP1	-69 to -64
FTL	-785 to -790
FTL	-632 to -637
FTL	-424 to -419
FTL	-270 to -265
FTL	-69 to -64
GABRD	-593 to -598
GABRD	-438 to -443
GABRD	-382 to -377
GABRD	-229 to -234
GABRD	-153 to -158
GABRD	-135 to -140
GAL	-671 to -676
GAL	-637 to -632
GHDC	-770 to -775
GM2A	-265 to -260
GM2A	-242 to -237
GMPR	-209 to -204
GNG7	-430 to -435
GNG7	-27 to -32
GRINA	-77 to -82
GRINA	-51 to -46
H1FX	-667 to -662
H1FX	-394 to -389
HBA2	-517 to -522
HBA2	-432 to -427
HBA2	-167 to -172
HDGF	-95 to -90
HERPUD1	-634 to -639
HERPUD1	-560 to -565
HERPUD1	-504 to -499
HLA-DMB	-502 to -507
HLA-E	-416 to -421
HPCAL4	-525 to -530
HPCAL4	-436 to -441
HPCAL4	-421 to -426
HPCAL4	-387 to -392
HPCAL4	-310 to -305
HPCAL4	-263 to -268
HPCAL4	-186 to -181
HYOU1	-415 to -410
HYOU1	-135 to -130
HYOU1	-98 to -103
IGFBP2	-646 to -651
IGFBP2	-180 to -185
IGFBP2	-45 to -50
IL13RA1	-267 to -272
IMPA2	-569 to -564
IMPA2	-540 to -535
IMPA2	-328 to -333
IMPA2	-195 to -200
KCNQ2	-750 to -745
KCNQ2	-398 to -393
KCNQ2	-382 to -377
KCNQ2	-377 to -372
KCNQ2	-371 to -366
KCNQ2	-357 to -352
KCNQ2	-345 to -340
KCNQ2	-340 to -335
KCNQ2	-334 to -329
KCNQ2	-315 to -310
KCNQ2	-270 to -265
KCNQ2	-249 to -244
KCNQ2	-243 to -238
KCNQ2	-238 to -233
KCNQ2	-207 to -202
KCNQ2	-202 to -197
KCNQ2	-197 to -192
KCNQ2	-154 to -149
KCNQ2	-149 to -144
KCNQ2	-144 to -139
KCNQ2	-134 to -129
KCNQ2	-123 to -118
KCNQ2	-113 to -108
KPNA6	-269 to -274
KTELC1	-159 to -164
LAD1	-240 to -245
LAMP2	-410 to -415
LAMP2	-362 to -367
LAPTM4B	-687 to -682
LEMD1	-661 to -666
LEMD1	-522 to -527
LEMD1	-442 to -447
LEMD1	-401 to -406
LEMD1	-397 to -402
LEMD1	-393 to -398
LEMD1	-149 to -154
LEMD1	-76 to -81
LGMN	-138 to -133
LPPR2	-712 to -707
LPPR2	-698 to -693
LPPR2	-526 to -521
LPPR2	-496 to -491
LPPR2	-439 to -434
LPPR2	-404 to -409
LPPR2	-179 to -174
LPPR2	-175 to -170
LPPR2	-17 to -12
LPPR2	-13 to -8
LRRN2	-741 to -736
LRRN2	-377 to -382
LRRN2	-55 to -60
MAN2B2	-448 to -453
MAN2B2	-273 to -278
MAN2B2	-205 to -210
MAP2K3	-176 to -181
MAP2K3	-151 to -156
MAP4K1	-671 to -676
MAP4K1	-222 to -217
MAP4K1	-28 to -33
MAPK3	-181 to -186
MATN2	-708 to -703
MATN2	-321 to -316
MATN2	-88 to -83
MFGE8	-85 to -80
MMD	-363 to -368
MMD	-247 to -242
MMD	-166 to -161
NAT10	-371 to -376
NCALD	-656 to -661
NCALD	-544 to -539
NCALD	-244 to -249
NCALD	-114 to -119
NCALD	-89 to -94
NCALD	-43 to -48
NECAP2	-457 to -462
NECAP2	-189 to -194
NECAP2	-178 to -183
NECAP2	-158 to -163
NECAP2	-154 to -159
NEDD8	-515 to -520
NOS3	-748 to -753
NOS3	-478 to -483
NOS3	-12 to -17
NPTN	-597 to -602
NR2F1	-445 to -440
NR2F1	-357 to -362
NR2F1	-350 to -355
NUDT18	-297 to -302
NUDT18	-260 to -255
NUDT18	-141 to -136
NUDT18	-116 to -111
NUDT18	-112 to -107
OAF	-527 to -522
OAF	-222 to -227
OASL	-119 to -114
OASL	-94 to -99
ODF2	-793 to -798
ODF2	-225 to -230
OLFM1	-782 to -777
OLFM1	-713 to -718
OLFM1	-613 to -618
OLFM1	-391 to -386
OLFM1	-268 to -263
OLFM1	-48 to -43
OLFML2A	-597 to -602
OLFML2A	-173 to -168
P4HB	-779 to -774
PACSIN1	-345 to -350
PACSIN1	-332 to -337
PACSIN1	-320 to -325
PCK2	-215 to -220
PCOLCE2	-202 to -197
PCOLCE2	-20 to -15
PDLIM3	-57 to -62
PDLIM7	-742 to -747
PDLIM7	-287 to -282
PDLIM7	-213 to -208
PDLIM7	-20 to -25
PDXP	-757 to -752
PDXP	-700 to -695
PDXP	-48 to -43
PEX19	-31 to -36
PHLDA1	-37 to -42
PIGP	-299 to -304
PIGP	-130 to -125
PIGP	-103 to -108
PIGP	-29 to -24
PIGS	-194 to -189
PIGS	-140 to -135
PLCG2	-151 to -156
PLEKHB1	-458 to -463
PLEKHB1	-318 to -313
PLEKHB1	-238 to -243
PLEKHB1	-73 to -68
PNKD	-661 to -666
PNKD	-545 to -550
PNKD	-503 to -508
PNKD	-225 to -220
PNKD	-40 to -45
POLR2A	-640 to -635
POLR2A	-78 to -83
PTMS	-566 to -561
PTMS	-557 to -552
PTMS	-210 to -205
PTMS	-192 to -187
PTMS	-171 to -166
PTMS	-116 to -111
PTMS	-65 to -60
PTPLA	-432 to -427
RALB	-25 to -30
RALGPS1	-157 to -162
RASD2	-726 to -731
RASD2	-675 to -680
RASD2	-611 to -616
RASD2	-494 to -489
RASD2	-414 to -409
RASD2	-281 to -286
RASD2	-234 to -229
RPS29	-382 to -377
SCD	-383 to -388
SCD	-56 to -61
SEPN1	-786 to -781
SEPN1	-673 to -678
SEPN1	-30 to -25
SEPT3	-511 to -516
SEPT3	-257 to -252
SEPT3	-63 to -68
SEPT4	-678 to -673
SEPT4	-355 to -350
SEPT4	-41 to -36
SEPT4	-4 to -9
SERPINH1	-600 to -595
SERPINI1	-386 to -391
SERPINI1	-211 to -216
SERPINI1	-51 to -56
SGPP2	-225 to -220
SGPP2	-49 to -54
SHMT2	-690 to -695
SHMT2	-118 to -113
SIRPA	-615 to -610
SIRPA	-543 to -548
SIRPA	-235 to -240
SIRPA	-62 to -57
SIRPA	-25 to -20
SLC39A11	-399 to -394
SLC39A11	-24 to -29
SLC39A11	-7 to -12
SMPDL3B	-188 to -183
SMPDL3B	-87 to -82
SMYD3	-120 to -115
SNCA	-86 to -81
SRPR	-331 to -326
SRPR	-61 to -66
ST14	-717 to -722
ST14	-289 to -294
ST14	-250 to -245
ST14	-224 to -229
ST14	-216 to -221
STARD3NL	-397 to -402
STARD3NL	-153 to -148
STK38	-524 to -529
STK38	-59 to -64
STXBP1	-205 to -210
SUMO3	-505 to -510
SUMO3	-302 to -297
SURF4	-260 to -255
SURF4	-186 to -191
SYT7	-493 to -488
SYT7	-225 to -230
SYT7	-167 to -172
SYT7	-14 to -19
TACC1	-467 to -462
TACC1	-334 to -329
TACC1	-113 to -108
TACC1	-28 to -33
TAPBP	-441 to -436
TAPBP	-345 to -350
TAPBP	-341 to -346
TAPBP	-98 to -103
TGOLN2	-219 to -224
TGOLN2	-123 to -128
TMC6	-381 to -386
TMEM125	-773 to -778
TMEM125	-706 to -701
TMEM125	-188 to -193
TMEM125	-57 to -52
TMEM145	-171 to -176
TMEM145	-166 to -171
TMEM145	-135 to -130
TMEM145	-85 to -90
TOB1	-209 to -214
TPST2	-482 to -487
TPST2	-426 to -421
TPST2	-89 to -94
TRIM25	-372 to -377
TRIM9	-275 to -270
TRIM9	-198 to -193
TRIM9	-194 to -189
TRIM9	-190 to -185
TRIM9	-186 to -181
TSPAN7	-657 to -662
TSPAN7	-424 to -419
TSPAN7	-138 to -133
TSPAN7	-78 to -73
TSPAN9	-244 to -249
TSPAN9	-89 to -84
TSPAN9	-69 to -64
TST	-466 to -461
TST	-460 to -455
TST	-366 to -361
TST	-343 to -338
UBE4B	-281 to -276
UBE4B	-182 to -177
UNC5A	-384 to -379
UNC5A	-239 to -234
UNC5A	-154 to -149
UNC5A	-135 to -130
UPK1A	-572 to -567
UPK1A	-373 to -368
UPK1A	-369 to -364
UPK1A	-338 to -343
UPK1A	-265 to -270
UPK1A	-216 to -221
VGF	-457 to -452
VGF	-342 to -337
VGF	-265 to -260
VGF	-118 to -113
VPS24	-460 to -465
WBP2	-100 to -105
WNT3A	-772 to -777
WNT3A	-549 to -544
WNT3A	-367 to -372
XBP1	-640 to -635
XBP1	-36 to -41
XYLT2	-579 to -584
XYLT2	-572 to -577
XYLT2	-226 to -221
XYLT2	-183 to -188
YIPF6	-271 to -266
ZMIZ1	-416 to -421
