# Supplementary material for: Cooperation between SMYD3 and PC4 drives a distinct transcriptional program in cancer cells
Source: Nucleic Acids Res. 2015 Oct 10;43(18):8868–83. doi: 10.1093/nar/gkv874 (PMC4605318; doi:10.1093/nar/gkv874)
Supplement: SUPPLEMENTARY DATA [file supp_gkv874_nar-01044-x-2015-File011.xls]

## Sheet: Sheet1
Supplementary Table S9.
The list of SMYD3 interacting proteins identified by mass spectrometry (LC-MS/MS)
Protein	% Coverage	Unique peptides
Myosin 1C	5.3	5
SPT16	10.2	5
Nucleolin	23.2	13
PARP1	23.1	19
HSP70	22.1	11
hnRNPA1	26.4	9
Nucleophosmin	26.5	5
Translin	7.4	7
H1	12.6	4
RPS15A	25.6	3
MYL6	48.9	6
PC4	31.5	3
H2B	20.8	3
HSP90A	10.5	7
ATP-Dependent RNA Helicase A	14.6	15
